# Supplementary material for: A Case of Acute Hyperkalaemia of Unknown Origin During General Anaesthesia in a Rottweiler
Source: Animals (Basel). 2025 Jun 11;15(12):1730. doi: 10.3390/ani15121730 (PMC12189807; doi:10.3390/ani15121730)
Supplement: Supplementary file 1 [file animals-15-01730-s001.zip]

Archive with 1 entries (1 files):
- animals-3610685-supplementary.pdf
